# Supplementary material for: Θ-Net: A Deep Neural Network Architecture for the Resolution Enhancement of Phase-Modulated Optical Micrographs In Silico
Source: Sensors (Basel). 2024 Sep 26;24(19):6248. doi: 10.3390/s24196248 (PMC11478931; doi:10.3390/s24196248)
Supplement: Supplementary file 1 [file sensors-24-06248-s001.zip]

Archive with 1 entries (1 files):
- sensors-3208908-supplementary.pdf
